# Supplementary material for: Enablers of Post-Validation Surveillance for Lymphatic Filariasis in the Pacific Islands: A Nominal Group Technique and Expert Elicitation
Source: Trop Med Infect Dis. 2026 Feb 23;11(2):62. doi: 10.3390/tropicalmed11020062 (PMC12944890; doi:10.3390/tropicalmed11020062)
Supplement: Supplementary file 1 [file tropicalmed-11-00062-s001.zip]

Archive with 1 entries (1 files):
- tropicalmed-4112223-supplementary.pdf
